# Supplementary material for: Oxidative Damage and Mitochondrial Injuries Are Induced by Various Irrigation Pressures in Rabbit Models of Mild and Severe Hydronephrosis
Source: PLoS One. 2015 Jun 19;10(6):e0127143. doi: 10.1371/journal.pone.0127143 (PMC4474913; doi:10.1371/journal.pone.0127143)
Supplement: S1 Excel — All of the original experiment data of the article were contained in the S1 Excel. (XLS) [file pone.0127143.s001.xls]

## Sheet: Sheet1
	Ctrl	M0	M1	M2	M3	S0	S1	S2	S3
NGAL expression score	0.13	0.14	0.25	0.37	2.54	0.17	0.29	2.54	3.56
	0.07	0.06	0.34	0.36	2.77	0.21	0.26	2.96	3.47
	0.17	0.08	0.21	0.28	0.81	0.19	0.17	3.12	2.01
	0.21	0.22	0.21	0.27	0.64	0.18	0.33	2.67	1.95
	0.08	0.21	0.36	0.19	1.79	0.21	0.1	3.22	3.56
	0.05	0.17	0.29	0.25	1.96	0.26	0.24	1.97	2.89
	0.14
	0.11
	0.06
	0.43
	0.24
	0.17
	0.22
	0.19
	0.23
	0.27
	0.18
	0.22
Average	0.176111	0.146667	0.276667	0.286667	1.75167	0.203333	0.231667	2.74667	2.90667
STDEV	0.0917887	0.0662319	0.0643946	0.068313	0.874744	0.0320416	0.0837655	0.460594	0.760333
Mn-SOD(U/mg)	476.86	392.36	461.24	455.28	239.81	455.21	434.69	146.62	123.62
	476.57	489.27	459.65	430.87	281.38	417.47	476.25	120.65	154.76
	455.28	465.57	445.27	481.62	256.37	472.58	442.25	157.58	139.21
	480.32	472.18	475.66	471.69	264.74	476.94	439.86	165.47	146.88
	443.69	451.99	439.48	440.19	243.85	442.34	441.57	121.77	124.63
	465.28	488.27	477.58	453.61	255.17	431.17	460.54	139.89	140.81
	477.85
	475.21
	474.15
	477.1
	460.38
	451.11
	483.47
	477.27
	444.17
	442.73
	470.34
	460.97
Average	466.264	459.94	459.813	455.543	256.887	449.285	449.193	141.997	138.318
STDEV	13.7396	35.985	15.4518	18.9157	15.0092	23.3715	15.9034	18.3546	12.2804
MDA(U/ml)	0.12	0.16	0.15	0.18	0.74	0.21	0.27	0.83	0.76
	0.13	0.17	0.12	0.2	0.68	0.23	0.19	0.79	0.75
	0.13	0.13	0.19	0.12	0.66	0.24	0.25	0.82	0.82					×
	0.11	0.14	0.16	0.17	0.71	0.21	0.21	0.84	0.83
	0.14	0.11	0.17	0.14	0.76	0.26	0.21	0.71	0.81
	0.12	0.12	0.11	0.16	0.74	0.19	0.22	0.84	0.88
	0.14
	0.09
	0.12
	0.11
	0.13
	0.14
	0.15
	0.14
	0.12
	0.13
	0.14
	0.11
Average	0.126111	0.138333	0.15	0.161667	0.715	0.223333	0.225	0.805	0.808333
STDEV	0.0150054	0.0231661	0.0303315	0.0285774	0.0388587	0.0250333	0.0294958	0.0500999	0.0479236
GR(mg/L)	253.5	249.5	232.6	234.7	174.6	235.6	230.6	154.5	156.8
	247.8	235.7	247.5	236.8	165.3	231.7	237.5	148.9	149.6
	235.7	246.8	234.7	241.6	155.4	232.4	234.7	158.7	152.3
	233.8	251.5	233.9	225.8	162.3	234.8	229.6	163.5	159.6
	236.6	237.6	230.6	237.4	164.5	230.6	236.4	166.2	160.2
	232.9	241.4	233.9	242.9	158.2	239.5	238.6	154.7	145.6
	241.1
	239.5
	238.4
	242.1
	241.7
	238.6
	240.9
	240.8
	241.1
	239.4
	241.3
	240.5
Average	240.317	243.75	235.533	236.533	163.383	234.1	234.567	157.75	154.017
SE	4.71808	6.48961	6.03611	6.09251	6.67096	3.24962	3.70549	6.38052	5.83864
CAT(U/ml)	79.5	78.6	71.5	71.6	51.2	71.6	69.5	48.5	45.7
	76.2	77.4	74.3	73.5	49.7	72.6	75.4	49.2	52.1
	78.1	73.2	72.6	72.5	52.6	79.1	71.2	50.1	46.8
	76.1	74.8	76.3	72.2	53.4	79.5	75.4	52.3	50.2
	75.5	75.6	76.1	79.1	48.5	70.5	79.3	51.4	52.4
	71.6	76.1	69.5	72.1	55.1	79.3	79.4	50.5	51.5
	77.2
	76.5
	74.3
	76.3
	76.1
	75.5
	77.5
	76.3
	76.4
	75.9
	75.8
	76.3
Average	76.1722	75.95	73.3833	73.5	51.75	75.4333	75.0333	50.3333	49.7833
SE	1.59698	1.90552	2.6821	2.81496	2.43865	4.28937	4.07071	1.39523	2.86036
H2O2(nM/mg.ml-1)	184.7	195.5	186.4	185.6	252.3	180.3	203.3	256.5	262.3
	162.7	203.4	174.5	186.6	243.7	179.9	172.5	247.2	243.1
	196.5	162.7	197.6	198.8	257.5	208.9	198.3	255.8	254.7					▽﹟
	178.4	175.5	195.6	207.5	262.2	169.6	205.3	246.8	253.1
	168.2	199.6	197.9	205.5	255.4	207.7	188.6	251.6	253.3
	195.6	177.7	204.1	174.2	247.8	210.2	190.5	263.4	250.7
	182.6
	180.4
	182.5
	183.1
	180.2
	179.6
	175.4
	186.2
	179.1
	183.2
	175.9
	187.7
Average	181.222	185.733	192.683	193.033	253.15	192.767	193.083	253.55	252.867
SE	8.1227	16.1219	10.5863	13.033	6.70127	18.1377	12.0937	6.33206	6.20763
JC-1(Red/Green Ratio)	2.383	1.703	1.763	1.567	1.069	1.675	1.239	0.463	0.457
	2.034	1.909	1.445	1.964	0.956	1.348	1.653	0.456	0.657
	1.715	1.523	1.679	1.852	0.843	1.965	1.937	1.056	0.821
	1.541	1.465	1.934	1.447	1.123	1.334	1.563	1.028	0.396
	2.001	2.034	2.174	1.976	0.842	1.774	1.601	0.864	1.008
	1.547	2.173	1.801	1.653	0.659	1.561	1.334	0.763	0.961
	1.554
	1.946
	1.876
	1.748
	1.641
	1.636
	1.786
	2.013
	2.147
	2.154
	2.196
	1.916
Average	1.87967	1.80117	1.79933	1.74317	0.915333	1.6095	1.5545	0.771667	0.716667
SE	0.250079	0.284296	0.244894	0.219865	0.170123	0.246725	0.247549	0.264603	0.256622
Percentage of vacuolar of mitochondria	0.08	0.15	0.13	0.17	0.49	0.06	0.13	0.59	0.77
	0.1	0.12	0.07	0.06	0.35	0.15	0.14	0.89	0.95
	0.04	0.08	0.17	0.18	0.61	0.13	0.08	0.92	0.96
	0.16	0.15	0.08	0.13	0.37	0.08	0.09	0.96	0.95
	0.12	0.06	0.15	0.09	0.58	0.16	0.19	0.91	0.88
	0.05	0.11	0.09	0.14	0.62	0.17	0.18	0.87	0.74
	0.06
	0.08
	0.09
	0.07
	0.08
	0.11
	0.06
	0.09
	0.05
	0.06
	0.07
	0.08
Average	0.0805556	0.111667	0.115	0.128333	0.503333	0.125	0.135	0.856667	0.875
SE	0.0289974	0.0365605	0.0408656	0.0462241	0.120277	0.0450555	0.0450555	0.134114	0.0977241
Apoptosis index	0.05	0.07	0.01	0.07	0.35	0.01	0.07	0.89	0.97
	0.01	0.01	0.04	0.17	0.42	0.06	0.02	0.96	0.86
	0.13	0.15	0.12	0.02	0.78	0.15	0.08	0.43	0.91
	0.01	0.03	0.06	0.03	0.92	0.12	0.06	0.39	0.65
	0.18	0.02	0.12	0.03	0.86	0.02	0.11	0.85	0.43
	0.06	0.11	0.07	0.12	0.79	0.07	0.12	0.81	0.77
	0.02
	0.04
	0.02
	0.06
	0.04
	0.02
	0.12
	0.01
	0.03
	0.04
	0.02
	0.03
Average	0.0494444	0.065	0.07	0.0733333	0.686667	0.0716667	0.0766667	0.721667	0.765
SE	0.0472132	0.0557674	0.0438178	0.0602218	0.240139	0.0549242	0.0361478	0.246772	0.198771
